# Supplementary material for: Bio-Guided Fractionation of Stem Bark Extracts from Phyllanthus muellarianus: Identification of Phytocomponents with Anti-Cholinesterase Activity
Source: Molecules. 2021 Jul 20;26(14):4376. doi: 10.3390/molecules26144376 (PMC8307647; doi:10.3390/molecules26144376)
Supplement: Supplementary file 1 [file molecules-26-04376-s001.zip]

Archive with 1 entries (1 files):
- molecules-1266473-supplementary.pdf
